# Supplementary material for: A Tensor-Based Framework for rs-fMRI Classification and Functional Connectivity Construction
Source: Front Neuroinform. 2020 Nov 30;14:581897. doi: 10.3389/fninf.2020.581897 (PMC7734298; doi:10.3389/fninf.2020.581897)
Supplement: Supplementary file 1 [file Table_1.XLSX]

## Sheet: SelectedSub_EMCI
002_S_2043
002_S_4237
002_S_4447
002_S_4473
006_S_4679
012_S_4012
012_S_4128
012_S_4188
013_S_2324
013_S_4268
013_S_4768
013_S_4791
013_S_4917
018_S_2138
018_S_2155
018_S_2180
018_S_4597
018_S_4809
018_S_4868
019_S_4285
019_S_4680
031_S_2017
031_S_2018
031_S_2022
031_S_2233
031_S_4005
031_S_4149
031_S_4947
053_S_2357
053_S_2396
053_S_4557
053_S_4661
053_S_4813
100_S_2351
100_S_4512
100_S_4556
100_S_4884
129_S_4220
130_S_2373
130_S_2403
130_S_4405
130_S_4468
130_S_4883
136_S_4517
002_S_0295
002_S_0413
002_S_0685
002_S_1261
002_S_1280
002_S_4213
002_S_4225
002_S_4262
002_S_4264
002_S_4270
006_S_4357
010_S_4345
012_S_4026
013_S_4579
013_S_4580
013_S_4616
013_S_4731
018_S_4257
018_S_4313
018_S_4349
018_S_4399
018_S_4400
019_S_4367
031_S_4032
031_S_4218
031_S_4474
031_S_4496
053_S_4578
129_S_0778
129_S_4371
129_S_4396
129_S_4422
130_S_4343
130_S_4352
136_S_0186
136_S_4433
136_S_4726
136_S_4727
